# Supplementary material for: E.L., a modern-day Phineas Gage: Revisiting frontal lobe injury
Source: Lancet Reg Health Am. 2022 Aug 11;14:100340. doi: 10.1016/j.lana.2022.100340 (PMC9903712; doi:10.1016/j.lana.2022.100340)
Supplement: Supplementary file 11 — Extended TABLE 1. Neuropsychological battery performed in E.L. Abbreviations: MMSE: Mini Mental State Examination; BDI: Beck's Depression Inventory; WCST: Wisconsin Card Sorting Test (Modified Card Sorting Test. Nelson, 1976); PM 38: Standard Progressive Matrices 1938; RCFT: Rey – Osterreith Complex Figure Test; TMT: Trail Making Test; Stroop-W: word reading Stroop Task; Stroop-C: colour naming Stroop Task; Stroop CW: Colour-word interference Stroop Task; DMS-48: Delayed Matching to sample (Barbeau, 2004); CVLT: California Verbal Learning Test; BNT: Boston Naming test; Facial Recognition Test (Benton, 1983) [file mmc11.xlsx]

## Sheet: PDFTables.com
Tests	E.L.	Standard	PR	Z score	Evaluation
MMSE (/30)	29	> 24			Normal
BDI (/63)	1	< 10			Normal
Executive functions
Similarities (WAIS III)	12	>8	25		Normal
PM 38 (/60)	38	45 + 8	20		Normal
RCFT: copy (/36)	35 (t:255 seg.)	> 34	> 16		Normal
TMT A	62 seg.	36 + 11.7	2	-2,23	Deficit
TMT B	165 seg.	76 + 26	3	-1,88	Borderline
TMT: B - A	103 seg.	38 + 20	1	-3,25	Deficit
Iowa Gambling Task	0;2;2;4;4	>0			Normal
Divided Attention Test					Normal
Cancelation Task	17	13		0.84	Normal
Calculation Task -number	17	12.4		0.54	Normal
Calculation Task - correct rate	0.88	0.63		1.66	Normal
Stroop test
Stroop-W	82 seg.	48.7 + 13.5	1	-2,47	Deficit
Stroop-C	125 seg.	63.3 + 12.1	< 0.1	-5,1	Deficit
Stroop-CW	174 seg.	107.6 + 35.6	3	-1,87	Borderline
Interference index	0,16	< 0,25	50		Normal
WCST (Nelson version)
categories completed (/6)	5	5.3 + 1.6	50	-0,17	Normal
total errors	10	9.2 + 8.5	50	0,09	Normal
perseverative errors	2	5.2 + 3.9	81	0,82	Normal
% of perseverations	20	23 + 14	55	0,21	Normal
Tower of London
Total move score	77	79			Normal
Total Execution Time	376	412			Normal
Verbal Fluency (2 min.)
Semantic (animals)	15	29.4 + 7.8		-1,84	Borderline
Phonological (letter “p”)	18	27.1 + 6.9		-1,3	Borderline
Memory Assessment
Visual modality
Corsi blocks sequence learning test	3	5.3 + 0.7	< 0.1	-4.6	Deficit
RCFT
Immediate recall (3')	20	> 19.5	18		Normal
Delayed recall (30')	23,5	> 20	42		Normal
DMS-48	94,00%	99 + 1	< 0.1	-5	Deficit
Ruche de Violon
Total learning (/50)	25	44 + 2	0.1, 47<0.1, 66<0.1	-3.21,-0.19,-7.08,0.48,-6.01	Deficit
Recognition (/10)	8	10 + 0.2	< 0.1	-8,86	Deficit
Delayed Recall (/10)	6	10 + 1	0.1	-3,3	Deficit
Verbal modality
Digit span forward	6	6 +1			Normal
Digit span backward	3	> 3			Normal
Total	9	10.6 +2.0	19	-0.8	Normal
Logical memory (WMS III)
Immediate recall (/75)	26	> 31	5	-1,67	Borderline
Delayed recall (/50)	19	> 17	7	-1	Normal
Recognition (/30)	22				Normal
CVLT
	42	58.4 + 8.2	4	-2,02	Deficit
Delayed free recall (/16)	8	12.9 + 2.1	3	-2,3	Deficit
Recognition (/16)	11	15.4 + 1.0	< 0.1	-4,43	Deficit
Grober and Buschke test
Short term free recall (/48) (3 trials)	24	36.0 + 2.23	8, 3, 3	-1.4, -1.8, -2.3	Deficit
Short term total recall (/48) (3 trials)	41	> 45	13, 0.1, 3	-1.2, -3.1, -1.8	Deficit
Delayed free recall (/16)	5	14.0 + 2.2	< 0.1	-4,9	Deficit
Delayed total recall (/16)	13	16 + 0	< 0.1	-9,7	Deficit
Recognition (/16)	16	16 + 0	45	0,2	Normal
Visual Perception
Facial Recognition Test	43	> 40			Normal
Naming Capacity
BNT	41	47.3 + 8.0	21	-0,79	Normal

## Sheet: Plan1
Tests	E.L.	Standard	PR	Z score	Evaluation
MMSE (/30)	29	> 24			Normal
BDI (/63)	1	< 10			Normal
Executive functions
Similarities (WAIS III)	12	>8	25		Normal
PM 38 (/60)	38	45 + 8	20		Normal
RCFT: copy (/36)	35 (t:255 seg.)	> 34	> 16		Normal
TMT A	62 seg.	36 + 11.7	2	-2,23	Deficit
TMT B	165 seg.	76 + 26	3	-1,88	Borderline
TMT: B - A	103 seg.	38 + 20	1	-3,25	Deficit
Iowa Gambling Task	0;2;2;4;4	>0			Normal
Divided Attention Test					Normal
Cancelation Task	17	13		0.84	Normal
Calculation Task -number	17	12.4		0.54	Normal
Calculation Task - correct rate	0.88	0.63		1.66	Normal
Stroop test
Stroop-W	82 seg.	48.7 + 13.5	1	-2,47	Deficit
Stroop-C	125 seg.	63.3 + 12.1	< 0.1	-5,1	Deficit
Stroop-CW	174 seg.	107.6 + 35.6	3	-1,87	Borderline
Interference index	0,16	< 0,25	50		Normal
WCST (Nelson version)
categories completed (/6)	5	5.3 + 1.6	50	-0,17	Normal
total errors	10	9.2 + 8.5	50	0,09	Normal
perseverative errors	2	5.2 + 3.9	81	0,82	Normal
% of perseverations	20	23 + 14	55	0,21	Normal
Tower of London
Total move score	77	79			Normal
Total Execution Time	376	412			Normal
Verbal Fluency (2 min.)
Semantic (animals)	15	29.4 + 7.8		-1,84	Borderline
Phonological (letter “p”)	18	27.1 + 6.9		-1,3	Borderline
Memory Assessment
Visual modality
Corsi blocks sequence learning test	3	5.3 + 0.7	< 0.1	-4.6	Deficit
RCFT
Immediate recall (3')	20	> 19.5	18		Normal
Delayed recall (30')	23,5	> 20	42		Normal
DMS-48	94,00%	99 + 1	< 0.1	-5	Deficit
Ruche de Violon
Total learning (/50)	25	44 + 2	0.1, 47<0.1, 66<0.1	-3.21,-0.19,-7.08,0.48,-6.01	Deficit
Recognition (/10)	8	10 + 0.2	< 0.1	-8,86	Deficit
Delayed Recall (/10)	6	10 + 1	0.1	-3,3	Deficit
Verbal modality
Digit span forward	6	6 +1			Normal
Digit span backward	3	> 3			Normal
Total	9	10.6 +2.0	19	-0.8	Normal
Logical memory (WMS III)
Immediate recall (/75)	26	> 31	5	-1,67	Borderline
Delayed recall (/50)	19	> 17	7	-1	Normal
Recognition (/30)	22				Normal
CVLT
	42	58.4 + 8.2	4	-2,02	Deficit
Delayed free recall (/16)	8	12.9 + 2.1	3	-2,3	Deficit
Recognition (/16)	11	15.4 + 1.0	< 0.1	-4,43	Deficit
Grober and Buschke test
Short term free recall (/48) (3 trials)	24	36.0 + 2.23	8, 3, 3	-1.4, -1.8, -2.3	Deficit
Short term total recall (/48) (3 trials)	41	> 45	13, 0.1, 3	-1.2, -3.1, -1.8	Deficit
Delayed free recall (/16)	5	14.0 + 2.2	< 0.1	-4,9	Deficit
Delayed total recall (/16)	13	16 + 0	< 0.1	-9,7	Deficit
Recognition (/16)	16	16 + 0	45	0,2	Normal
Visual Perception
Facial Recognition Test	43	> 40			Normal
Naming Capacity
BNT	41	47.3 + 8.0	21	-0,79	Normal
